# Supplementary material for: An Integrated and Interdisciplinary Model for Predicting the Risk of Injury and Death in Future Earthquakes
Source: PLoS One. 2016 Mar 9;11(3):e0151111. doi: 10.1371/journal.pone.0151111 (PMC4784842; doi:10.1371/journal.pone.0151111)
Supplement: S1 Table — (XLSX) [file pone.0151111.s001.xlsx]

## Sheet: death
Logistic regression equation for estimating earthquake fatalities
id	age>65	female	disability	SES	b0	b1	b2	b3	b4	parenthesis	p	death P
1	1	1	0	0	-2.19722	1.07364	0.182322	0.609766	0.788457	-0.941267	0.280645	No
2	1	1	1	1	-2.19722	1.07364	0.182322	0.609766	0.788457	0.456956	0.612292	Yes
3	1	0	0	0	-2.19722	1.07364	0.182322	0.609766	0.788457	-1.12359	0.245346	No
4	1	1	1	0	-2.19722	1.07364	0.182322	0.609766	0.788457	-0.331501	0.417875	Yes
5	0	1	1	1	-2.19722	1.07364	0.182322	0.609766	0.788457	-0.61668	0.350537	Yes
6	0	1	0	1	-2.19722	1.07364	0.182322	0.609766	0.788457	-1.22645	0.226804	No
7	0	0	1	0	-2.19722	1.07364	0.182322	0.609766	0.788457	-1.58746	0.169742	No
8	0	0	0	1	-2.19722	1.07364	0.182322	0.609766	0.788457	-1.40877	0.196429	No
9	1	0	1	1	-2.19722	1.07364	0.182322	0.609766	0.788457	0.274635	0.56823	Yes
10	1	0	0	1	-2.19722	1.07364	0.182322	0.609766	0.788457	-0.335131	0.416993	Yes
11	0	0	0	1	-2.19722	1.07364	0.182322	0.609766	0.788457	-1.40877	0.196429	No
12	0	0	1	0	-2.19722	1.07364	0.182322	0.609766	0.788457	-1.58746	0.169742	No
13	0	1	0	0	-2.19722	1.07364	0.182322	0.609766	0.788457	-2.0149	0.117647	No
14	0	1	1	0	-2.19722	1.07364	0.182322	0.609766	0.788457	-1.40514	0.197002	No
15	0	1	1	1	-2.19722	1.07364	0.182322	0.609766	0.788457	-0.61668	0.350537	Yes

## Sheet: severity 3
Logistic regression equation for estimating earthquake severe injuries
id	age>65	female	disability	SES	b0	b1	b2	b3	b4	parenthesis	p
1	1	1	0	0	-1.38629	0.282167	0.551584	0.609766	0.788457	-0.552544	0.365274
2	1	1	1	1	-1.38629	0.282167	0.551584	0.609766	0.788457	0.845679	0.69966
3	1	0	0	0	-1.38629	0.282167	0.551584	0.609766	0.788457	-1.10413	0.248967
4	1	1	1	0	-1.38629	0.282167	0.551584	0.609766	0.788457	0.0572217	0.514302
5	0	1	1	1	-1.38629	0.282167	0.551584	0.609766	0.788457	0.563512	0.637265
6	0	1	0	1	-1.38629	0.282167	0.551584	0.609766	0.788457	-0.0462534	0.488439
7	0	0	1	0	-1.38629	0.282167	0.551584	0.609766	0.788457	-0.776529	0.315068
8	0	0	0	1	-1.38629	0.282167	0.551584	0.609766	0.788457	-0.597837	0.354839
9	1	0	1	1	-1.38629	0.282167	0.551584	0.609766	0.788457	0.294095	0.572998
10	1	0	0	1	-1.38629	0.282167	0.551584	0.609766	0.788457	-0.31567	0.421731
11	0	0	0	1	-1.38629	0.282167	0.551584	0.609766	0.788457	-0.597837	0.354839
12	0	0	1	0	-1.38629	0.282167	0.551584	0.609766	0.788457	-0.776529	0.315068
13	0	1	0	0	-1.38629	0.282167	0.551584	0.609766	0.788457	-0.834711	0.30265
14	0	1	1	0	-1.38629	0.282167	0.551584	0.609766	0.788457	-0.224945	0.444
15	0	1	1	1	-1.38629	0.282167	0.551584	0.609766	0.788457	0.563512	0.637265

## Sheet: severity 2
Logistic regression equation for estimating earthquake moderate injuries
id	age>65	female	disability	SES	b0	b1	b2	b3	b4	parenthesis	p
1	1	1	0	0	-2.94444	0.282167	0.551584	0.609766	0.788457	-2.11069	0.108062
2	1	1	1	1	-2.94444	0.282167	0.551584	0.609766	0.788457	-0.712466	0.329054
3	1	0	0	0	-2.94444	0.282167	0.551584	0.609766	0.788457	-2.66227	0.0652366
4	1	1	1	0	-2.94444	0.282167	0.551584	0.609766	0.788457	-1.50092	0.182288
5	0	1	1	1	-2.94444	0.282167	0.551584	0.609766	0.788457	-0.994632	0.269998
6	0	1	0	1	-2.94444	0.282167	0.551584	0.609766	0.788457	-1.6044	0.167368
7	0	0	1	0	-2.94444	0.282167	0.551584	0.609766	0.788457	-2.33467	0.0882917
8	0	0	0	1	-2.94444	0.282167	0.551584	0.609766	0.788457	-2.15598	0.103774
9	1	0	1	1	-2.94444	0.282167	0.551584	0.609766	0.788457	-1.26405	0.220278
10	1	0	0	1	-2.94444	0.282167	0.551584	0.609766	0.788457	-1.87381	0.133101
11	0	0	0	1	-2.94444	0.282167	0.551584	0.609766	0.788457	-2.15598	0.103774
12	0	0	1	0	-2.94444	0.282167	0.551584	0.609766	0.788457	-2.33467	0.0882917
13	0	1	0	0	-2.94444	0.282167	0.551584	0.609766	0.788457	-2.39286	0.0837191
14	0	1	1	0	-2.94444	0.282167	0.551584	0.609766	0.788457	-1.78309	0.143922
15	0	1	1	1	-2.94444	0.282167	0.551584	0.609766	0.788457	-0.994632	0.269998

## Sheet: severity 1
Logistic regression equation for estimating earthquake slighte injuries
id	age>65	female	disability	SES	b0	b1	b2	b3	b4	parenthesis	p
1	1	1	0	0	-3.66356	0.282167	0.551584	0.609766	0.788457	-2.82981	0.0557343
2	1	1	1	1	-3.66356	0.282167	0.551584	0.609766	0.788457	-1.43159	0.192851
3	1	0	0	0	-3.66356	0.282167	0.551584	0.609766	0.788457	-3.38139	0.032882
4	1	1	1	0	-3.66356	0.282167	0.551584	0.609766	0.788457	-2.22005	0.0979648
5	0	1	1	1	-3.66356	0.282167	0.551584	0.609766	0.788457	-1.71376	0.152677
6	0	1	0	1	-3.66356	0.282167	0.551584	0.609766	0.788457	-2.32352	0.0891936
7	0	0	1	0	-3.66356	0.282167	0.551584	0.609766	0.788457	-3.0538	0.0450539
8	0	0	0	1	-3.66356	0.282167	0.551584	0.609766	0.788457	-2.8751	0.0533981
9	1	0	1	1	-3.66356	0.282167	0.551584	0.609766	0.788457	-1.98317	0.120981
10	1	0	0	1	-3.66356	0.282167	0.551584	0.609766	0.788457	-2.59294	0.0695943
11	0	0	0	1	-3.66356	0.282167	0.551584	0.609766	0.788457	-2.8751	0.0533981
12	0	0	1	0	-3.66356	0.282167	0.551584	0.609766	0.788457	-3.0538	0.0450539
13	0	1	0	0	-3.66356	0.282167	0.551584	0.609766	0.788457	-3.11198	0.0426159
14	0	1	1	0	-3.66356	0.282167	0.551584	0.609766	0.788457	-2.50221	0.0757032
15	0	1	1	1	-3.66356	0.282167	0.551584	0.609766	0.788457	-1.71376	0.152677
